# Supplementary material for: Phosphorylation of Eukaryotic Initiation Factor 4G1 (eIF4G1) at Ser1147 Is Specific for eIF4G1 Bound to eIF4E in Delayed Neuronal Death after Ischemia
Source: Int J Mol Sci. 2022 Feb 6;23(3):1830. doi: 10.3390/ijms23031830 (PMC8836865; doi:10.3390/ijms23031830)
Supplement: Supplementary file 1 [file ijms-23-01830-s001.zip]

Archive with 1 entries (1 files):
- ijms-1558003-supplementary.pdf
